# Supplementary material for: Identification of Plant Peptides as Novel Inhibitors of Orthohepevirus A (HEV) Capsid Protein by Virtual Screening
Source: Molecules. 2023 Mar 16;28(6):2675. doi: 10.3390/molecules28062675 (PMC10051542; doi:10.3390/molecules28062675)
Supplement: Supplementary file 1 [file molecules-28-02675-s001.zip]

Archive with 1 entries (1 files):
- molecules-2175552-supplementary.pdf
